# Supplementary material for: A Pan-Cancer Analysis of Heat-Shock Protein 90 Beta1(HSP90B1) in Human Tumours
Source: Biomolecules. 2022 Sep 26;12(10):1377. doi: 10.3390/biom12101377 (PMC9599833; doi:10.3390/biom12101377)
Supplement: Supplementary file 1 [file biomolecules-12-01377-s001.zip]

Archive with 1 entries (1 files):
- biomolecules-1909432-supplementary.pdf
